# Supplementary material for: Correlation between refractive errors and ocular biometric parameters in children and adolescents: a systematic review and meta-analysis
Source: BMC Ophthalmol. 2023 Nov 21;23:472. doi: 10.1186/s12886-023-03222-7 (PMC10662558; doi:10.1186/s12886-023-03222-7)
Supplement: Supplementary file 1 — Supplementary Material 1: Table S1. Summary of subgroup analysis of refractive error. [file 12886_2023_3222_MOESM1_ESM.xls]

## Sheet: Sheet1
	TableS1.Summary of subgroup analysis of Refractive error
	Variables	Control group	Subgroup	Studies	Overall Effect		Heterogeneity		Meta regression results
					Mean Difference [95% CI]	p value	I2,%	Q test	b[95% CI]	p value
	AL	myopia	Type of study						-0.047[-0.233 ,0.140]	0.5
			cross-sectional	24	1.130 [1.019 , 1.242]	<0.001	94.1	393.01
			cohort design	3	0.905 [0.853, 0.956 ]	<0.001	0	0.04
			case-control	3	1.437 [0.526 , 2.348]	0.002	97.6	78.36
			region						0.084[-0.168,0.335]	0.612
			East Asia	19	1.188[1.048 , 1.327]	<0.001	97	607.33
			Europe and America	6	1.041[0.900, 1.182]	<0.001	67	15.16
			west Asia	5	1.021[0.871, 1.170]	<0.001	0	1.42
			Mydriasis						0.062[-0.152,0.277]	0.554
			Yes	24	1.089[0.970 , 1.208]	<0.001	92.9	323.16
			No	1	1.139[1.029, 1.250]	<0.001	/	0
			N/A	5	1.290[0.684, 1.897]	<0.001	96.5	113.23
			Device						-0.083[-0.222,0.057]	0.233
			Carl Zeiss Meditec IOLMaster	18	1.206[1.038, 1.375]	<0.001	97.1	587.94
			Haag-Streit AG Lenstar LS900	6	1.192[1.056, 1.328]	<0.001	62.7	13.39
			Lam eris Ootech LenStar device	3	0.997[0.805, 1.190]	<0.001	91	22.13
			NIDEK CO LTD AL-Scan	3	0.829[0.619, 1.040]	<0.001	0	1.34
	AL	hyperopia	Type of study						0.145[-0.107 ,0.398]	0.183
			cross-sectional	21	-1.094[-1.266 , -0.922]	<0.001	95.2	414.37
			cohort design	3	-0.900[-1.113, -0.688]	<0.001	94.5	36.52
			case-control	2	-1.873[-3.068 ,-0.677]	0.002	97.4	38.49
			Region						-0.127[-0.608,0.355]	0.591
			East Asia	18	-1.121 [-1.301 , -0.942]	<0.001	96.5	489.39
			Europe and America	5	-1.120[-1.292, -0.947]	<0.001	77.8	18.05
			west Asia	3	-1.095[-1.335, -0.854]	<0.001	43.2	3.52
			Mydriasis						-0.151[-0.555,0.253]	0.446
			Yes	23	-1.074[-1.224 , -0.923]	<0.001	95.7	510.31
			N/A	3	-1.515[-2.429, -0.601]	0.001	98.4	124.1
			Device						-0.333[-0.837,0.170]	0.245
			Carl Zeiss Meditec IOLMaster	19	-1.212[-1.405, -1.019]	<0.001	96.5	518.09
			Haag-Streit AG Lenstar LS900	6	-0.803 [-1.322, -0.285]	0.002	93.8	16.07
			Lam eris Ootech LenStar device	2	-0.810[-1.144, -0.476]	<0.001	96.4	54.88
			NIDEK CO LTD AL-Scan	2	-1.330[-2.193, -0.467]	0.003	91	11.1
	AL	low myopia	Type of study						0.145[-0.107 ,0.398]	0.389
			cross-sectional	11	0.759[0.648 , 0.871]	<0.001	76.6	42.8
			case-control	2	0.927[0.706 ,1.148]	<0.001	0	0
			Region						0.100[-0.153,0.352]	0.771
			East Asia	12	0.779 [0.670 , 0.888]	<0.001	75.3	44.47
			Europe and America	1	0.790[0.525, 1.055]	<0.001	/	0
			Mydriasis						0.015[-0.178,0.207]	0.867
			Yes	9	0.744[0.601, 0.887]	<0.001	62.6	21.37
			N/A	4	0.847[0.745,0.949]	<0.001	47.2	5.68
			Device						0.038[-0.105,0.181]	0.558
			Carl Zeiss Meditec IOLMaster	11	0.776[0.656, 0.897]	<0.001	/	0
			Haag-Streit AG Lenstar LS900	1	0.670[0.605, 0.735]	<0.001	50.3	20.13
			Topcon Aladdin	1	0.910 [0.841, 0.979]	<0.001	/	0
	AL	moderate myopia	Type of study						-0.089[-0.462,0.284]	0.591
			cross-sectional	10	1.928[1.747,2.000]	<0.001	89.4	85.19
			case-control	2	1.570[1.141,1.148]	<0.001	17.6	1.21
			Mydriasis						-0.322[-0.741,0.097]	0.112
			Yes	9	1.955[1.714, 2.196]	<0.001	90.4	83.76
			N/A	3	1.587[1.183,1.992]	<0.001	44.3	3.59
	AL	high myopia	Type of study						0.306[-0.113 ,0.724]	0.137
			cross-sectional	13	2.848[2.583, 3.113]	<0.001	93.7	189.01
			cohort design	1	3.060[2.878,3.242]	<0.001	/	0
			case-control	2	3.611[3.481,3.741]	<0.001	0	0.13
			Region						0.120[-0.178,0.418]	0.393
			East Asia	13	2.912[2.699, 3.125]	<0.001	89.5	113.82
			Europe and America	1	2.250[1.982, 2.518]	<0.001	/	0
			Southeast Asia	2	3.621[3.512,3.731]	<0.001	0	0.03
			Mydriasis						-0.091[-0.414,0.232]	0.549
			Yes	12	3.009 [2.703, 3.314 ]	<0.001	95.3	234.35
			N/A	4	2.822[2.296,3.348]	<0.001	95.4	65.9
			Device						0.013[-0.188,0.215]	0.889
			Carl Zeiss Meditec IOLMaster	12	2.955[2.598,3.312]	<0.001	95	218.27
			Haag-Streit AG Lenstar LS900	2	2.954[2.329, 3.579]	<0.001	91.1	11.21
			Topcon Aladdin	2	2.926[2.672, 3.181]	<0.001	77.2	4.4
	ACD	myopia	Region						0.047[-0.033,0.128]	0.219
			East Asia	9	0.093[0.024 , 0.162]	0.008	96.2	212.67
			Europe and America	2	0.233[0.174, 0.292]	<0.001	0	0.06
			west Asia	3	0.178[0.132,0.224]	<0.001	27.7	2.77
			Device						0.003[-0.070,0.076]	0.937
			Carl Zeiss Meditec IOLMaster	6	0.101[-0.036,0.238]	0.149	97.2	179.71
			Haag-Streit AG Lenstar LS900	5	0.177[0.132, 0.222]	<0.001	78.6	18.65
			Lam eris Ootech LenStar device	1	0.150[0.123, 0.177]	<0.001	/	0
			NIDEK CO LTD AL-Scan	2	0.033[-0.116, 0.182]	0.662	73.6	3.78
	ACD	hyperopia	Region						-0.058[-0.168,0.051]	0.253
			East Asia	9	-0.124[-0.195, -0.052]	0.008	95.8	192.61
			Europe and America	1	-0.270[-0.349,-0.191]	<0.001	/	0
			west Asia	3	-0.252[-0.338,-0.165]	<0.001	75	8.01
			Device						-0.039[-0.136,0.058]	0.38
			Carl Zeiss Meditec IOLMaster	7	-0.110[-0.205,-0.014]	0.149	96.4	167.05
			Haag-Streit AG Lenstar LS900	3	-0.205[-0.301, -0.109]	<0.001	94.2	34.39
			Lam eris Ootech LenStar device	1	-0.130[-0.174, -0.086]	<0.001	/	0
			NIDEK CO LTD AL-Scan	2	-0.333[-0.514, -0.151]	0.662	80.1	5.03
	SFCT	Myopia	Type of study						6.698[-51.407 ,64.803]	0.793
			cross-sectional	10	-45.169[-59.650, -30.688]	<0.001	76.3	38.02
			cohort design	2	-26.761[-44.471, -9.051]	0.003	0	0.15
			Region						1.383[-26.600,29.366]	0.91
			East Asia	9	-42.048[-55.402 , -28.693]	<0.001	70.2	26.81
			Europe and America	2	-33.973[-104.066, 36.120]	0.342	92.6	13.54
			west Asia	1	-50.400[-77.101, -23.699]	<0.001	/	0
			Mydriasis						-10.604[-34.795,13.587]	0.334
			Yes	6	-29.599[-42.092 ,-17.105]	<0.001	41.1	8.49
			No	1	-68.490[-83.036, -53.944]	<0.001	/	0
			N/A	5	-52.901[-74.974 , -30.828]	<0.001	70.3	13.47
			Device						-1.575[-15.658,12.508]	0.799
			Heidelberg SD-OCT	3	-58.201[-79.690,-36.712]	<0.001	67.8	6.21
			SS-OCT (DRI OCT-1 Atlantis, Topcon)	4	-33.355[-44.698, -22.012]	<0.001	8.6	3.28
			SVision Imaging SS-OCT/OCTA	2	-66.485[-97.679, -35.290]	<0.001	0	0.01
			Carl Zeiss Meditec HD-OCT	1	-28.150[-39.706,-16.594]	<0.001	/	0
			EDI OCT (Cirrus HD, Carl Zeiss Meditec)	1	-50.400[-77.101, -23.699]	<0.001	/	0
			Heidelberg Spectralis OCT	1	2.540[-27.957, 33.037]	0.87	/	0
	Parafoveal ChT(Temporal)	myopia	Type of study						17.537[-16.364 , 51.438]	0.198
			cross-sectional	6	-39.245[-50.355, -28.135]	<0.001	27.1	6.86
			cohort design	2	-26.411[-43.939, -9.051]	0.003	0	0.16
			case-control	1	-3.380[-13.230, 6.470]	0.501	/	0
			Region						1.278[-51.794,54.349]	0.944
			East Asia	6	-30.109[-39.823 , -20.394]	<0.001	0	3.43
			Europe and America	1	-51.000[-68.458, -33.542]	<0.001	/	0
			west Asia	2	-24.437[-68.921, 20.046]	0.282	90.1	10.08
			Mydriasis						-5.914[-35.463,23.635]	0.569
			Yes	6	-31.347[-40.640 ,-22.054]	<0.001	0	3.95
			N/A	3	-34.538[-74.127 , 5.051]	0.087	92	24.85
			Device						0.776[-16.430, 17.981]	0.895
			Heidelberg SD-OCT	3	-39.344[-55.907,-22.780]	<0.001	29.8	2.85
			SS-OCT (DRI OCT-1 Atlantis, Topcon)	3	-29.024[-40.442, -17.607]	<0.001	0	1.93
			SVision Imaging SS-OCT/OCTA	1	-57.850[-104.409,-11.291]	<0.001	/	0
			Nidek RS300 OCTA/OCT	1	-3.380[-13.230,6.470]	<0.001	/	0
			EDI OCT (Cirrus HD, Carl Zeiss Meditec)	1	-48.900[-75.215, -22.585]	<0.001	/	0
			ETDRS grid usage						-5.722[-58.362,46.918]	0.752
			Yes	6	-27.869[-44.960,-10.779]	0.001	82.1	27.96
			No	3	-42.179[-60.744, -23.615]	<0.001	0	1.79
	Parafoveal	myopia	Type of study						14.753[ -17.027, 46.534]	0.236
	ChT(Nasal)
			cross-sectional	6	-30.751[-45.919, -15.583]	<0.001	81.9	27.55
			cohort design	2	-22.476[-40.873,-4.079]	0.017	0	0.6
			case-control	1	1.610[-7.053, 10.273]	0.716	/	0
			Region						20.908[ -12.555,54.370]	0.141
			East Asia	6	-29.627[-45.715,-13.539]	<0.001	81.9	27.63
			Europe and America	1	-20.000[-42.121, 2.121]	0.076	/	0
			west Asia	2	-13.737[-46.460, 18.986]	0.411	88.1	8.42
			Mydriasis						-5.286[-22.390,11.818]	0.398
			Yes	6	-25.834[-35.154,-16.514]	<0.001	15.4	5.91
			N/A	3	-23.277[-62.967, 16.412]	0.25	98	100.93
			Device						-6.755[-20.470,6.960]	0.895
			Heidelberg SD-OCT	3	-18.681[-31.567,-5.796]	0.004	0	1.34
			SS-OCT (DRI OCT-1 Atlantis, Topcon)	3	-27.835[-42.711,-12.959]	<0.001	36.4	3.14
			SVision Imaging SS-OCT/OCTA	1	-50.910[-56.549,-45.271]	<0.001	/	0
			Nidek RS300 OCTA/OCT	1	1.610[-7.053,10.273]	0.716	/	0
			EDI OCT (Cirrus HD, Carl Zeiss Meditec)	1	-31.900[-52.815, -10.985]	0.003	/	0
			ETDRS grid usage						8.819[-34.235,51.874]	0.561
			Yes	6	-20.065[-35.808,-4.321]	0.001	78	22.72
			No	3	-32.405[-57.950, -6.860]	<0.001	87.4	15.84
